# Supplementary material for: Protective immune response in rainbow trout (Oncorhynchus mykiss) against the parasitic nematode Anisakis simplex
Source: Front Immunol. 2025 Aug 20;16:1646450. doi: 10.3389/fimmu.2025.1646450 (PMC12404961; doi:10.3389/fimmu.2025.1646450)
Supplement: Supplementary Excel 1 — Gene expression analyses. Fold regulations. [file DataSheet1.xlsx]

## Sheet: Resume
	Thresholds:		Fold: ±	2		ANOVA	0.05		Valid number of Cq values at least						4		←	Chaning these vaues will change the coloring beow									Qual↑	this indicates positive up regulation when using a qualitative approach									Comparisons performed. Arrows point from reference group to group of interest, i.e. group of interest vs reference group
			Folds are calculated as geometrical means							Folds below 1 are recalculated into negative reciprocals										GSEM (geometrical standard error of mean) shoul be divided/multiplicated to the folds. Please do not subtract/ add.
	Folds		PBS only Infected			vs	PBS only None- Infected			Adjuvant only Infected			vs	Adjuvant only None- Infected			Immunized None- Infected			vs	Immunized Infected			Adj. Not Inf. vs		Imm. Not Inf. vs		Imm. Not Inf. vs		Adj. Inf		Imm. Inf. vs		Imm. Inf. vs
						1- way ANOVA							1- way ANOVA							1- way ANOVA				PBS Not Inf.		PBS Not Inf.		Adj. Not Inf.		PBS Inf.		PBS Inf.		Adj. Inf
	Gene	Organ	Fold	GSEM	N		Fold	GSEM	N	Fold	GSEM	N		Fold	GSEM	N	Fold	GSEM	N		Fold	GSEM	N	Fold	ANOVA	Fold	ANOVA	Fold	ANOVA	Fold	ANOVA	Fold	ANOVA	Fold	ANOVA
	C3	Liver	1.13674	1.09257	20	0.9983	1	1.20296	18	-1.52942	1.1542	19	0.2305	1	1.1415	19	1.19545	1.08987	20	0.9787	1	1.15104	19	1.53123	0.2435	-1.19912	0.9797	-1.83613	0.0176	-1.1354	0.9982	-1.14024	0.9974	-1.00426	>0,9999
		Spleen	1.47319	1.45437	19	0.9964	1	1.45002	17	1.28275	1.35085	17	0.9999	1	1.52308	19	1.79248	1.34841	17	0.952	1	1.48652	17	-1.49812	0.9952	-1.20532	>0,9999	1.24293	>0,9999	-1.72055	0.9636	1.00947	>0,9999	1.73685	0.9662
	Cathelicidin 1	Liver	1.03887	1.3304	11	>0,9999	1	1.63305	7	-1.09918	2.12603	14	>0,9999	1	3.70939	4	-1.34031	2.78168	5	>0,9999	1	2.01075	13	2.67674	0.9984	3.89883	0.9008	1.45656	>0,9999	2.34409	0.9857	2.80005	0.993	1.19452	>0,9999
		Spleen	1.44583	1.77758	18	0.9999	1	1.56575	16	-5.18593	1.92228	15	0.3896	1	1.95598	14	-8.68868	1.49758	15	0.0726	1	1.66827	17	2.46137	0.9475	4.13213	0.505	1.67879	0.9988	-3.04626	0.797	-3.04016	0.7977	1.002	>0,9999
	Cathelicidin 2	Liver	-1.59368	1.50983	11	0.998	1	1.38641	10	4.14505	1.75021	12	0.5056	1	1.39969	6	-2.70784	1.49424	14	0.564	1	1.51101	16	1.02345	>0,9999	6.66837	0.0347	6.51556	0.1302	6.76081	0.0436	3.92462	0.2715	-1.72267	0.987
		Spleen	1.42151	1.43149	19	0.9988	1	1.46465	18	-1.49466	1.42238	16	0.9977	1	1.67567	18	-6.06016	1.46999	15	0.0234	1	1.38031	19	1.23907	>0,9999	1.76055	0.9652	1.42086	0.9989	-1.71473	0.979	-4.89314	0.067	-2.85359	0.5604
	CD4	Liver	-1.18645	1.1184	20	0.9817	1	1.10292	18	-1.05573	1.21125	19	>0,9999	1	1.12422	19	1.37712	1.09223	20	0.5471	1	1.14201	19	1.30984	0.7809	1.00372	>0,9999	-1.30499	0.7801	1.47202	0.29	1.63997	0.0644	1.11409	0.9994
		Spleen	-1.38545	1.11446	19	0.4817	1	1.13384	18	-1.08028	1.13983	19	>0,9999	1	1.15967	19	1.34568	1.13509	20	0.5713	1	1.07188	19	1.00304	>0,9999	-1.25992	0.8611	-1.26376	0.84	1.28639	0.7804	1.47975	0.2123	1.15031	0.9929
	CD8	Liver	-1.23257	1.22773	20	0.9987	1	1.32101	16	2.3527	1.31422	19	0.0924	1	1.25054	16	-1.00049	1.20433	19	>0,9999	1	1.16062	19	-1.53112	0.8889	1.49131	0.9024	2.28337	0.1167	1.89396	0.322	1.83724	0.3871	-1.03087	>0,9999
		Spleen	2.67569	1.28178	19	0.0309	1	1.2867	18	-2.40868	1.20883	19	0.0695	1	1.31253	19	-2.60902	1.20578	20	0.0309	1	1.19954	19	1.69462	0.6574	1.63411	0.7406	-1.03703	>0,9999	-3.80315	0.0007	-4.272	0.0001	-1.12328	>0,9999
	IFN γ	Liver	-2.31497	1.30313	12	0.5904	1	1.36931	14	6.207	1.47911	14	0.0051	1	1.41227	11	-1.23755	1.2807	15	0.9999	1	1.39823	18	-3.56911	0.122	-1.25248	0.9998	2.84963	0.2616	4.02594	0.0554	1.49353	0.9918	-2.69559	0.2917
		Spleen	1.54437	1.4133	19	0.9608	1	1.4417	18	-1.44165	1.21	19	0.9863	1	1.39885	19	1.20549	1.27614	20	>0,9999	1	1.1999	19	1.05753	>0,9999	-1.66916	0.8995	-1.76519	0.8186	-2.10531	0.5043	-2.13838	0.4569	-1.01571	>0,9999
	IgDm	Liver	1.67776	1.18642	17	0.6904	1	1.39777	12	-1.52313	1.26849	18	0.7768	1	1.16268	18	-1.2465	1.24324	19	0.9971	1	1.14108	14	2.10564	0.2055	2.19088	0.2084	1.04048	>0,9999	-1.21362	0.9986	1.0476	>0,9999	1.27139	0.9911
		Spleen	1.32409	1.14921	18	0.5526	1	1.10305	18	-1.15894	1.10143	18	0.9816	1	1.15623	19	-1.52652	1.0989	20	0.0675	1	1.06641	19	1.17648	0.9649	1.06431	>0,9999	-1.10539	0.9988	-1.30435	0.627	-1.89912	0.0008	-1.45599	0.1591
	IgDs	Liver	1.20102	1.19215	18	0.9994	1	1.32961	18	1.36406	1.20147	18	0.97	1	1.23084	19	1.34085	1.24546	20	0.9776	1	1.21857	18	-1.12357	>0,9999	1.32239	0.9864	1.4858	0.8773	1.01084	>0,9999	1.47635	0.8791	1.46052	0.8961
		Spleen	1.47119	1.15594	19	0.8514	1	1.29468	18	-1.09642	1.21102	18	>0,9999	1	1.31238	19	2.03376	1.133	20	0.1252	1	1.1953	19	1.35872	0.9589	-1.48473	0.8354	-2.01734	0.144	-1.18718	0.9994	-1.07404	>0,9999	1.10535	>0,9999
	IgM	Liver	1.18105	1.16318	20	>0,9999	1	1.21572	18	1.77531	1.46297	19	0.6773	1	1.25129	19	-1.16773	1.26882	20	>0,9999	1	1.28608	19	2.86328	0.0463	4.14092	0.0018	1.44621	0.9662	4.30397	0.0008	3.00251	0.0221	-1.43346	0.9684
		Spleen	1.81327	1.20558	19	0.4613	1	1.20709	18	-2.10071	1.18031	19	0.1741	1	1.40487	19	-1.29943	1.15045	20	0.9905	1	1.26156	19	2.0017	0.2602	-1.1089	>0,9999	-2.21968	0.1137	-1.90296	0.3375	-2.6128	0.024	-1.37302	0.9657
	IgT	Liver	1.04851	1.16778	19	>0,9999	1	1.36769	15	1.178	1.21561	16	0.9998	1	1.16649	18	1.75966	1.34271	17	0.5207	1	1.19443	17	1.38465	0.9681	2.30655	0.107	1.66581	0.6374	1.55565	0.7974	3.87097	0.0003	2.48832	0.0505
		Spleen	1.03816	1.18436	18	>0,9999	1	1.24379	17	-1.54886	1.57391	17	0.8967	1	1.21701	18	1.14123	1.17959	17	>0,9999	1	1.15684	17	1.02242	>0,9999	-1.06669	>0,9999	-1.09061	>0,9999	-1.5727	0.8757	1.03055	>0,9999	1.62076	0.8422
	IL-1ß	Liver	-1.33917	1.26092	18	0.9981	1	1.26637	16	1.32998	1.48975	19	0.9979	1	1.40213	18	-1.38117	1.19476	20	0.9934	1	1.31877	19	1.71465	0.89	1.75623	0.854	1.02425	>0,9999	3.05392	0.0736	1.70282	0.8625	-1.79345	0.7741
		Spleen	-1.51968	1.24789	19	0.9198	1	1.26999	18	1.14299	1.31626	19	>0,9999	1	1.37473	19	-1.86843	1.22074	20	0.5033	1	1.1922	19	-1.35471	0.9896	-1.04621	>0,9999	1.29487	0.9964	1.28218	0.9973	-1.2863	0.9966	-1.64927	0.7743
	IL-2	Liver	-1.87563	1.24948	16	0.3428		1.30307	15	1.47095	1.22827	18	0.8842	1	1.18218	14	-1.23813	1.16764	14	0.9983	1	1.25708	15	-2.35521	0.0784	-1.06848	>0,9999	2.20427	0.1335	1.17142	0.9997	1.41781	0.9432	1.21033	0.999
		Spleen	2.61034	1.2693	19	0.0965	1	1.30008	18	-2.54992	1.28426	17	0.1252	1	1.3972	19	-2.26733	1.27831	19	0.239	1	1.19014	18	1.33795	0.9941	1.09387	>0,9999	-1.22314	0.9997	-4.97489	0.0004	-5.4106	0.0001	-1.08758	>0,9999
	IL4/13A	Liver	-1.25903	1.21361	20	0.9853	1	1.18621	18	1.63243	1.19423	19	0.4311	1	1.18235	19	-1.53058	1.20673	20	0.6239	1	1.17606	18	-1.8093	0.2085	1.24913	0.9906	2.26005	0.0213	1.13595	0.9998	1.02752	>0,9999	-1.10553	>0,9999
		Spleen	2.37996	1.26741	19	0.1649	1	1.38578	18	-1.83018	1.24548	18	0.6218	1	1.30745	19	-1.22707	1.26953	20	0.9995	1	1.21735	19	1.08072	>0,9999	-1.40234	0.9817	-1.51553	0.9273	-4.03044	0.0022	-4.09536	0.0013	-1.01611	>0,9999
	IL-6	Liver	NA	NA	3	>0,9999	NA	NA	3	-1.12909	1.75079	6	>0,9999	1	1.25548	7	NA	NA	2	>0,9999	1	1.38843	6	NA	0.9958	NA	>0,9999	-1.33293	0.9998	NA	0.9974	NA	0.9998	NA	>0,9999
		Spleen	-1.03909	1.23726	19	>0,9999	1	1.315	18	-2.06726	1.2082	17	0.1702	1	1.20379	19	-1.98855	1.21145	20	0.1831	1	1.2043	19	-1.23119	0.9979	-1.09941	>0,9999	1.11987	>0,9999	-2.44945	0.0398	-2.10398	0.1147	1.1642	0.9998
	IL-8	Liver	1.087	1.13818	20	>0,9999	1	1.25201	18	1.55171	1.36892	19	0.8336	1	1.20452	19	-1.57187	1.21062	20	0.8232	1	1.31954	17	1.75952	0.5731	2.32866	0.1226	1.32346	0.9907	2.51175	0.0446	1.36289	0.9734	-1.84296	0.4278
		Spleen	-1.16721	1.21889	19	>0,9999	1	1.14761	18	3.27676	2.70605	18	0.4647	1	1.2292	19	-1.27648	1.29093	20	>0,9999	1	1.29594	19	1.07615	>0,9999	1.03168	>0,9999	-1.0431	>0,9999	4.11593	0.237	-1.06002	>0,9999	-4.36298	0.1808
	IL-10	Liver	-1.72749	1.28376	9	0.8901	1	1.2891	7	-1.01562	1.31979	15	>0,9999	1	1.18736	13	1.26218	1.17104	13	0.9983	1	1.35143	12	-1.1821	>0,9999	-1.22207	0.9999	-1.03381	>0,9999	1.4389	0.9712	1.78419	0.715	1.23997	0.9986
		Spleen	1.12549	1.36177	18	>0,9999	1	1.44855	18	-1.61892	1.20771	16	0.9636	1	1.53358	19	-1.10361	1.33373	18	>0,9999	1	1.2518	17	1.00103	>0,9999	-1.14722	>0,9999	-1.1484	>0,9999	-1.8202	0.8817	-1.42496	0.9949	1.27737	0.9998
	IL-12	Liver	-1.26649	1.19435	20	0.998	1	1.36896	15	-2.0145	1.28749	19	0.3054	1	1.19977	18	1.17374	1.21219	20	>0,9999	1	1.36733	15	-1.17775	>0,9999	-1.45173	0.9686	-1.23263	0.9994	-1.87335	0.4164	1.02397	>0,9999	1.91825	0.3656
		Spleen	2.11211	1.15966	19	0.1004	1	1.32077	18	-1.6013	1.12624	16	0.6854	1	1.31527	19	-2.45483	1.2024	17	0.0305	1	1.14182	18	1.69627	0.4923	1.44337	0.8893	-1.17521	0.9996	-1.99385	0.1945	-3.59218	0.0003	-1.80163	0.4217
	IL17 A/F2	Liver	-1.70133	1.17446	4	0.9959	1	1.53567	4	6.08532	1.57187	5	0.6671	NA	NA	1	NA	NA	2	0.9817	1	1.55319	6	NA	0.7172	NA	>0,9999	NA	0.5844	1.78221	0.9893	NA	>0,9999	NA	0.9943
		Spleen	1.50718	1.3325	9	0.9959	1	1.31832	5	-1.95003	1.31103	5	0.9146	1	1.55222	8	-4.30861	1.55049	3	0.3262	1	1.4006	6	4.61874	0.0866	3.63707	0.2873	-1.26991	>0,9999	1.57151	0.9918	-1.78546	0.9866	-2.80586	0.789
	IL17 C1	Liver	NA	NA	2	>0,9999	NA	NA	2	1.75302	1.31639	7	0.9898	NA	NA	3	NA	NA	2	0.9732	1	1.56597	5	NA	0.9865	NA	>0,9999	NA	0.9883	Qual↑	0.0152	NA	NA	NA	NA
		Spleen	-1.70275	1.80985	9	0.9999	1	3.55052	4	NA	NA	1	>0,9999	1	1.1707	5	NA	NA	3	>0,9999	NA	NA	3	NA	0.9995	NA	>0,9999	NA	>0,9999	NA	0	NA	>0,9999	NA	>0,9999
	IL- 17C2	Liver	NA	NA	0	0	NA	NA	0	NA	NA	3	0.9682	NA	NA	3	1.20372	1.41639	4	>0,9999	NA	NA	2	NA	NA	NA	NA	-1.13682	>0,9999	NA	NA	NA	NA	NA	NA
		Spleen	-1.28343	1.28371	15	0.9994	1	1.33969	10	-1.37379	1.4877	13	0.9953	1	1.32958	12	-1.01291	1.16491	11	>0,9999	1	1.2693	14	1.35734	0.9979	1.18384	>0,9999	-1.14655	>0,9999	1.26805	0.9992	1.50001	0.9732	1.18292	>0,9999
	IL-22	Liver	NA	NA	3	>0,9999	NA	NA	3	11.9233	1.89357	7	0.678	NA	NA	2	NA	NA	2	0.9986	1	3.50346	4	NA	>0,9999	NA	>0,9999	NA	0.9959	NA	0.9155	Qual↑	0.0012	NA	0.7493
		Spleen	-1.61408	1.53516	17	0.9979	1	1.94999	11	-1.89109	1.48579	11	0.9897	1	1.73248	12	-1.3566	2.34117	6	>0,9999	1	1.26493	12	1.59959	0.9989	-1.32799	>0,9999	-2.12424	0.9637	1.36528	>0,9999	-1.11615	>0,9999	-1.52386	>0,9999
	Lysozyme	Liver	1.41015	1.15186	20	0.912	1	1.26463	18	1.18892	1.21082	19	0.9992	1	1.26862	19	-1.38946	1.23735	20	0.9247	1	1.16214	19		0.0839	2.33601	0.0393	1.08291	>0,9999	1.81873	0.2917	1.19223	0.9989	-1.52548	0.7433
		Spleen	-1.2633	1.11016	19	0.9713	1	1.14685	18	1.31199	1.23381	19	0.9215	1	1.23117	19	-1.29479	1.15649	20	0.936	1	1.13304	19	1.80206	0.1195	1.73835	0.1739	-1.03665	>0,9999	2.98679	0.0001	1.69607	0.1948	-1.76101	0.1298
	MHC I	Liver	1.01054	1.10152	20	>0,9999	1	1.12836	18	-1.12451	1.20967	19	0.9996	1	1.16787	19	1.44902	1.16663	20	0.5414	1	1.16022	19	1.36362	0.7851	1.06416	>0,9999	-1.2814	0.9251	1.19998	0.9884	1.52591	0.3435	1.27161	0.9331
		Spleen	-1.74244	1.12482	19	0.0358	1	1.11042	18	1.12437	1.16184	19	0.9989	1	1.15423	19	2.13538	1.14182	20	0.0007	1	1.11725	19	-1.05552	>0,9999	-1.67126	0.0663	-1.58335	0.1275	1.85611	0.011	2.22633	0.0003	1.19946	0.9714
	MHC II	Liver	1.13277	1.1198	20	0.9984	1	1.1535	18	1.31967	1.17903	19	0.7536	1	1.14087	19	1.01159	1.09922	20	>0,9999	1	1.13027	19	1.30674	0.8015	1.59205	0.14	1.21834	0.9582	1.52235	0.2096	1.42175	0.4152	-1.07076	>0,9999
		Spleen	1.10941	1.08061	19	0.9984	1	1.08135	18	-1.17698	1.11141	19	0.7536	1	1.09462	19	1.02257	1.05255	20	>0,9999	1	1.11784	19	1.19513	0.8015	-1.0125	0.14	-1.21007	0.9582	-1.09257	0.2096	-1.09849	0.4152	-1.00542	>0,9999
	SAA	Liver	1.01144	1.23493	20	>0,9999	1	1.46327	18	1.24803	1.49603	19	>0,9999	1	1.36092	19	-2.50647	1.25367	20	0.3852	1	1.48065	19	3.92399	0.0476	6.13572	0.0024	1.56364	0.979	4.84186	0.0095	2.42027	0.4204	-2.00055	0.7483
		Spleen	1.70887	1.31468	19	0.8775	1	1.29989	18	-2.07179	1.33897	19	0.5469	1	1.54662	19	-4.34158	1.17858	20	0.005	1	1.26304	19	3.47177	0.0358	3.78991	0.0192	1.09164	>0,9999	-1.01977	>0,9999	-1.95761	0.6353	-1.91966	0.6727
	TCR ß	Liver	1.11786	1.11495	20	0.9996	1	1.16161	18	1.27658	1.1743	19	0.8973	1	1.14671	19	1.26816	1.14284	20	0.9052	1	1.13668	19	1.10987	0.9998	1.19141	0.9881	1.07347	>0,9999	1.26745	0.9054	1.3516	0.695	1.06639	>0,9999
		Spleen	1.60448	1.15281	19	0.1496	1	1.13252	18	-1.60136	1.14408	19	0.1427	1	1.21161	19	1.2898	1.0915	20	0.846	1	1.10274	19	1.52403	0.2702	-1.05921	>0,9999	-1.61426	0.1283	-1.68589	0.0717	-1.31762	0.7723	1.27949	0.8696
	TGF ß	Liver	1.26334	1.08739	20	0.7061	1	1.08536	18	1.16956	1.14805	19	0.9616	1	1.0878	19	1.11649	1.13059	20	0.9963	1	1.10026	19	1.29176	0.607	1.30852	0.5419	1.01297	>0,9999	1.19587	0.9087	1.15642	0.9715	-1.03411	>0,9999
		Spleen	-1.01351	1.08312	19	>0,9999	1	1.07843	18	-1.24001	1.09669	19	0.5071	1	1.12684	19	1.05027	1.05891	20	>0,9999	1	1.05608	19	1.20415	0.7103	-1.24217	0.5157	-1.49576	0.0097	-1.01606	>0,9999	-1.16696	0.8534	-1.14852	0.9184
	TNF α	Liver	1.02779	1.19034	20	>0,9999	1	1.32405	17	2.12202	1.45315	19	0.399	1	1.2941	19	-1.11576	1.28531	20	>0,9999	1	1.26362	19	1.65659	0.8784	2.55838	0.1694	1.54437	0.9374	3.42028	0.0155	2.23096	0.281	-1.5331	0.9388
		Spleen	1.39229	1.31353	19	0.9906	1	1.32295	18	-1.28	1.2659	19	0.9989	1	1.48613	19	-1.74789	1.21364	20	0.7701	1	1.20669	19	1.24069	0.9996	1.06729	>0,9999	-1.16247	>0,9999	-1.4364	0.9809	-2.28014	0.2726	-1.5874	0.9084
	Adj. indicates		Adjuvant only
	Imm. indicates		Immunized
	Inf. indicates		Infected
	NA indicates		To few valid Cq values obtained for at least one of the groupscompared as defined by the authers (N<4)
			When comparing two Not Infected groups or two Infected groups (the six comparisons at the right) the resultant GSEM is identical to the group of interest as given in the six comparisons at the left
